# Supplementary material for: Laser Deposition of Metal Oxide Structures for Gas Sensor Applications
Source: Materials (Basel). 2026 Jan 3;19(1):176. doi: 10.3390/ma19010176 (PMC12786783; doi:10.3390/ma19010176)
Supplement: Supplementary file 1 [file materials-19-00176-s001.zip]

Archive with 1 entries (1 files):
- materials-4016617-supplementary.pdf
